# Supplementary material for: Influence of the Mixtures of Vegetable Oil and Vitamin E over the Microstructure and Rheology of Organogels
Source: Gels. 2022 Jan 5;8(1):36. doi: 10.3390/gels8010036 (PMC8774424; doi:10.3390/gels8010036)
Supplement: Supplementary file 1 [file gels-08-00036-s001.zip]

Archive with 1 entries (1 files):
- gels-1514081-supplementary.pdf
